# Supplementary material for: Serum N-glycome alterations in colorectal cancer associate with survival
Source: Oncotarget. 2018 Jul 17;9(55):30610–23. doi: 10.18632/oncotarget.25753 (PMC6078140; doi:10.18632/oncotarget.25753)
Supplement: Supplementary file 2 [file oncotarget-09-30610-s002.xlsx]

## Sheet: Sheet1
	Supplementary Tables_1A-1G: Derived trait calculations. Derived traits were calculated using SPSS based on the given formulas. The average relative intensity across all samples is given.
A	Glycan types
	Derived trait				Abbreviation	Number of glycans in derived trait	Calculation formula	Average proportion of N-glycome
	Other				R	4	(sum other glycans) / (sum all glycans)	0.00652501
	High mannose				M	6	(sum high mannose glycans) / (sum all glycans)	0.0254807
	Hybrid				Hy	5	(sum hybrid glycans) / (sum all glycans)	0.00961369
	Complex				C	68	(sum complex glycans) / (sum all glycans)	0.958381
B	Complex type subgroups
	Derived trait				Abbreviation	Number of glycans in derived trait	Calculation formula	Average proportion of complex type glycans
	LacNac repeats				CALN	1	(sum LacNac repeat glycans) / (sum complex glycans)	0.000805446
	di-antennary				CA2	19	(sum di-antennary glycans) / (sum complex glycans)	0.762021
	tri-antennary				CA3	30	(sum tri-antennary glycans) / (sum complex glycans)	0.204338
	tetra-antennary				CA4	15	(sum tetra-antennary glycans) / (sum complex glycans)	0.0234046
C	Fucosylation in antenna-subgroups
	Derived trait				Abbreviation	Number of glycans in derived trait	Calculation formula	Average proportion fucosylated
	Fucosylated complex type glycans				CF	38	(sum fucosylated complex glycans) / (sum complex type glycans)	0.280719
		monofucosylated			CFm	31	(sum monofucosylated complex glycans) / (sum complex type glycans)	0.268669
		polyfucosylated			CFp	7	(sum polyfucosylated complex glycans) / (sum complex type glycans)	0.0120501
		Fucosylation di-antennary			A2F	12	(sum fucosylated di-antennary complex glycans) / (sum di-antennary complex type glycans)	0.215769
			monofucosylated		A2Fm	10	(sum monofucosylated di-antennary complex glycans) / (sum di-antennary complex type glycans)	0.206696
			polyfucosylated		A2Fp	2	(sum polyfucosylated di-antennary complex glycans) / (sum di-antennary complex type glycans)	0.00907369
		Fucosylation tri-antennary			A3F	18	(sum fucosylated tri-antennary complex glycans) / (sum tri-antennary complex type glycans)	0.530635
			monofucosylated		A3Fm	14	(sum monofucosylated tri-antennary complex glycans) / (sum tri-antennary complex type glycans)	0.501007
			polyfucosylated		A3Fp	4	(sum polyfucosylated tri-antennary complex glycans) / (sum tri-antennary complex type glycans)	0.0296283
		Fucosylation tetra-antennary			A4F	8	(sum fucosylated tetra-antennary complex glycans) / (sum tetra-antennary complex type glycans)	0.588783
			monofucosylated		A4Fm	7	(sum monofucosylated tetra-antennary complex glycans) / (sum tetra-antennary complex type glycans)	0.554291
			polyfucosylated		A4Fp	1	(sum polyfucosylated tetra-antennary complex glycans) / (sum tetra-antennary complex type glycans)	0.0344926
D	Galactosylation
	Derived trait				Abbreviation	Number of glycans in derived trait	Calculation formula	Average proportion of antennas containing galactose
	All complex glycans				AG	68	(CA2*A2G)+(CA3*A3G)+(CA4*A4G)	0.906032
		di-antennary			A2G	19	( [1/2 * {sum di-antennary complex glycans with one antenna occupied by galactose} ] + [1 * {sum di-antennary complex glycans with both antenna occupied by galactose} ] ) / (sum di-antennary complex glycans)	0.95044
			fucosylated		A2FG	12	( [1/2 * {sum di-antennary fucosylated complex glycans with one antenna occupied by galactose} ] + [1 * {sum di-antennary fucosylated complex glycans with both antenna occupied by galactose} ] ) / (sum di-antennary fucosylated complex glycans)	0.804699
			nonfucosylated		A2F0G	7	( [1/2 * {sum di-antennary nonfucosylated complex glycans with one antenna occupied by galactose} ] + [1 * {sum di-antennary nonfucosylated complex glycans with both antenna occupied by galactose} ] ) / (sum di-antennary nonfucosylated complex glycans)	0.992014
		tri-antennary			A3G	30	( [1/3 * {sum tri-antennary complex glycans with one antenna occupied by galactose} ] + [2/3 * {sum tri-antennary complex glycans with two antenna occupied by galactose} ] + [1 * {sum tri-antennary complex glycans with all antenna occupied by galactose} ] ) / (sum tri-antennary complex glycans)	0.815232
			fucosylated		A3FG	18	( [1/3 * {sum tri-antennary fucosylated complex glycans with one antenna occupied by galactose} ] + [2/3 * {sum tri-antennary fucosylated complex glycans with two antenna occupied by galactose} ] + [1 * {sum tri-antennary fucosylated complex glycans with all antenna occupied by galactose} ] ) / (sum tri-antennary fucosylated complex glycans)	0.701614
			nonfucosylated		A3F0G	12	( [1/3 * {sum tri-antennary nonfucosylated complex glycans with one antenna occupied by galactose} ] + [2/3 * {sum tri-antennary nonfucosylated complex glycans with two antenna occupied by galactose} ] + [1 * {sum tri-antennary nonfucosylated complex glycans with all antenna occupied by galactose} ] ) / (sum tri-antennary nonfucosylated complex glycans)	0.940143
		tetra-antennary			A4G	15	( [1/4 * {sum tetra-antennary complex glycans with one antenna occupied by galactose} ] + [2/4 * {sum tetra-antennary complex glycans with two antenna occupied by galactose} ] + [3/4 * {sum tetra-antennary complex glycans with three antenna occupied by galactose} ] + [1 * {sum tetra-antennary complex glycans with all antenna occupied by galactose} ] ) / (sum tetra-antennary complex glycans)	0.649217
			fucosylated		A4FG	8	( [1/4 * {sum tetra-antennary fucosylated complex glycans with one antenna occupied by galactose} ] + [2/4 * {sum tetra-antennary fucosylated complex glycans with two antenna occupied by galactose} ] + [3/4 * {sum tetra-antennary fucosylated complex glycans with three antenna occupied by galactose} ] + [1 * {sum tetra-antennary fucosylated complex glycans with all antenna occupied by galactose} ]…	0.412166
			nonfucosylated		A4F0G	7	( [1/4 * {sum tetra-antennary nonfucosylated complex glycans with one antenna occupied by galactose} ] + [2/4 * {sum tetra-antennary nonfucosylated complex glycans with two antenna occupied by galactose} ] + [3/4 * {sum tetra-antennary nonfucosylated complex glycans with three antenna occupied by galactose} ] + [1 * {sum tetra-antennary nonfucosylated complex glycans with all antenna occupied by …	1
E	Sialylation
	Derived trait				Abbreviation	Number of glycans in derived trait	Calculation formula	Average proportion of antennas containing sialic acid
	All complex glycans				AS	68	(CA2*A2S)+(CA3*A3S)+(CA4*A4S)	0.785119
		di-antennary			A2S	19	( [1/2 * {sum di-antennary complex glycans with one antenna occupied by sialic acid} ] + [1 * {sum di-antennary complex glycans with both antenna occupied by sialic acid} ] ) / (sum di-antennary complex glycans)	0.835601
			fucosylated		A2FS	12	( [1/2 * {sum di-antennary fucosylated complex glycans with one antenna occupied by sialic acid} ] + [1 * {sum di-antennary fucosylated complex glycans with both antenna occupied by sialic acid} ] ) / (sum fucosylated di-antennary complex glycans)	0.514632
			nonfucosylated		A2F0S	7	( [1/2 * {sum di-antennary nonfucosylated complex glycans with one antenna occupied by sialic acid} ] + [1 * {sum di-antennary nonfucosylated complex glycans with both antenna occupied by sialic acid} ] ) / (sum di-antennary nonfucosylated complex glycans)	0.926402
		tri-antennary			A3S	30	( [1/3 * {sum tri-antennary complex glycans with one antenna occupied by sialic acid} ] + [2/3 * {sum tri-antennary complex glycans with two antenna occupied by sialic acid} ] + [1 * {sum tri-antennary complex glycans with all antenna occupied by sialic acid} ] ) / (sum tri-antennary complex glycans)	0.661621
			fucosylated		A3FS	18	( [1/3 * {sum tri-antennary fucosylated complex glycans with one antenna occupied by sialic acid} ] + [2/3 * {sum fucosylated tri-antennary complex glycans with two antenna occupied by sialic acid} ] + [1 * {sum tri-antennary fucosylated complex glycans with all antenna occupied by sialic acid} ] ) / (sum tri-antennary fucosylated complex glycans)	0.545562
			nonfucosylated		A3F0S	12	( [1/3 * {sum tri-antennary nonfucosylated complex glycans with one antenna occupied by sialic acid} ] + [2/3 * {sum tri-antennary nonfucosylated complex glycans with two antenna occupied by sialic acid} ] + [1 * {sum tri-antennary nonfucosylated complex glycans with all antenna occupied by sialic acid} ] ) / (sum tri-antennary nonfucosylated complex glycans)	0.785419
		tetra-antennary			A4S	15	( [1/4 * {sum tetra-antennary complex glycans with one antenna occupied by sialic acid} ] + [2/4 * {sum tetra-antennary complex glycans with two antenna occupied by sialic acid} ] + [3/4 * {sum tetra-antennary complex glycans with three antenna occupied by sialic acid} ] + [1 * {sum tetra-antennary complex glycans with all antenna occupied by sialic acid} ] ) / (sum tetra-antennary complex glycan…	0.563118
			fucosylated		A4FS	8	( [1/4 * {sum tetra-antennary fucosylated complex glycans with one antenna occupied by sialic acid} ] + [2/4 * {sum tetra-antennary fucosylated complex glycans with two antenna occupied by sialic acid} ] + [3/4 * {sum tetra-antennary fucosylated complex glycans with three antenna occupied by sialic acid} ] + [1 * {sum tetra-antennary fucosylated complex glycans with all antenna occupied by sialic…	0.461309
			nonfucosylated		A4F0S	7	( [1/4 * {sum tetra-antennary nonfucosylated complex glycans with one antenna occupied by sialic acid} ] + [2/4 * {sum tetra-antennary nonfucosylated complex glycans with two antenna occupied by sialic acid} ] + [3/4 * {sum tetra-antennary nonfucosylated complex glycans with three antenna occupied by sialic acid} ] + [1 * {sum tetra-antennary nonfucosylated complex glycans with all antenna occupi…	0.710362
F	α2,3-Linked sialylation
	Derived trait				Abbreviation	Number of glycans in derived trait	Calculation formula	Average proportion of antennas containing α2,3-Linked sialic acid
	All complex glycans				AL	68	(CA2*A2L)+(CA3*A3L)+(CA4*A4L)	0.0961787
		di-antennary			A2L	19	( [1/2 * {sum di-antennary complex glycans with one antenna occupied by α2,3-linked sialic acid} ] + [1 * {sum di-antennary complex glycans with both antenna occupied by α2,3-linked sialic acid} ] ) / (sum di-antennary complex glycans)	0.0735238
			fucosylated		A2FL	12	( [1/2 * {sum di-antennary fucosylated complex glycans with one antenna occupied by α2,3-linked sialic acid} ] + [1 * {sum di-antennary fucosylated complex glycans with both antenna occupied by α2,3-linked sialic acid} ] ) / (sum fucosylated di-antennary complex glycans)	0.15157
			nonfucosylated		A2F0L	7	( [1/2 * {sum di-antennary nonfucosylated complex glycans with one antenna occupied by α2,3-linked sialic acid} ] + [1 * {sum di-antennary nonfucosylated complex glycans with both antenna occupied by α2,3-linked sialic acid} ] ) / (sum di-antennary nonfucosylated complex glycans)	0.0534351
		tri-antennary			A3L	30	( [1/3 * {sum tri-antennary complex glycans with one antenna occupied by α2,3-linked sialic acid} ] + [2/3 * {sum tri-antennary complex glycans with two antenna occupied by α2,3-linked sialic acid} ] + [1 * {sum tri-antennary complex glycans with all antenna occupied by α2,3-linked sialic acid} ] ) / (sum tri-antennary complex glycans)	0.163897
			fucosylated		A3FL	18	( [1/3 * {sum tri-antennary fucosylated complex glycans with one antenna occupied by α2,3-linked sialic acid} ] + [2/3 * {sum fucosylated tri-antennary complex glycans with two antenna occupied by α2,3-linked sialic acid} ] + [1 * {sum tri-antennary fucosylated complex glycans with all antenna occupied by α2,3-linked sialic acid} ] ) / (sum tri-antennary fucosylated complex glycans)	0.133703
			nonfucosylated		A3F0L	12	( [1/3 * {sum tri-antennary nonfucosylated complex glycans with one antenna occupied by α2,3-linked sialic acid} ] + [2/3 * {sum tri-antennary nonfucosylated complex glycans with two antenna occupied by α2,3-linked sialic acid} ] + [1 * {sum tri-antennary nonfucosylated complex glycans with all antenna occupied by α2,3-linked sialic acid} ] ) / (sum tri-antennary nonfucosylated complex glycans)	0.19372
		tetra-antennary			A4L	15	( [1/4 * {sum tetra-antennary complex glycans with one antenna occupied by α2,3-linked sialic acid} ] + [2/4 * {sum tetra-antennary complex glycans with two antenna occupied by α2,3-linked sialic acid} ] + [3/4 * {sum tetra-antennary complex glycans with three antenna occupied by α2,3-linked sialic acid} ] + [1 * {sum tetra-antennary complex glycans with all antenna occupied by α2,3-linked sialic…	0.284634
			fucosylated		A4FL	8	( [1/4 * {sum tetra-antennary fucosylated complex glycans with one antenna occupied by sialic acid} ] + [2/4 * {sum tetra-antennary fucosylated complex glycans with two antenna occupied by sialic acid} ] + [3/4 * {sum tetra-antennary fucosylated complex glycans with three antenna occupied by sialic acid} ] + [1 * {sum tetra-antennary fucosylated complex glycans with all antenna occupied by sialic…	0.265861
			nonfucosylated		A4F0L	7	( [1/4 * {sum tetra-antennary nonfucosylated complex glycans with one antenna occupied by α2,3-linked sialic acid} ] + [2/4 * {sum tetra-antennary nonfucosylated complex glycans with two antenna occupied by α2,3-linked sialic acid} ] + [3/4 * {sum tetra-antennary nonfucosylated complex glycans with three antenna occupied by α2,3-linked sialic acid} ] + [1 * {sum tetra-antennary nonfucosylated com…	0.311631
G	α2,6-Linked sialylation
	Derived trait				Abbreviation	Number of glycans in derived trait	Calculation formula	Average proportion of antennas containing α2,6-Linked sialic acid
	All complex glycans				AE	68	(CA2*A2E)+(CA3*A3E)+(CA4*A4E)	0.68894
		di-antennary			A2E	19	( [1/2 * {sum di-antennary complex glycans with one antenna occupied by α2,6-linked sialic acid} ] + [1 * {sum di-antennary complex glycans with both antenna occupied by α2,6-linked sialic acid} ] ) / (sum di-antennary complex glycans)	0.762077
			fucosylated		A2FE	12	( [1/2 * {sum di-antennary fucosylated complex glycans with one antenna occupied by α2,6-linked sialic acid} ] + [1 * {sum di-antennary fucosylated complex glycans with both antenna occupied by α2,6-linked sialic acid} ] ) / (sum fucosylated di-antennary complex glycans)	0.363063
			nonfucosylated		A2F0E	7	( [1/2 * {sum di-antennary nonfucosylated complex glycans with one antenna occupied by α2,6-linked sialic acid} ] + [1 * {sum di-antennary nonfucosylated complex glycans with both antenna occupied by α2,6-linked sialic acid} ] ) / (sum di-antennary nonfucosylated complex glycans)	0.872967
		tri-antennary			A3E	30	( [1/3 * {sum tri-antennary complex glycans with one antenna occupied by α2,6-linked sialic acid} ] + [2/3 * {sum tri-antennary complex glycans with two antenna occupied by α2,6-linked sialic acid} ] + [1 * {sum tri-antennary complex glycans with all antenna occupied by α2,6-linked sialic acid} ] ) / (sum tri-antennary complex glycans)	0.497724
			fucosylated		A3FE	18	( [1/3 * {sum tri-antennary fucosylated complex glycans with one antenna occupied by α2,6-linked sialic acid} ] + [2/3 * {sum fucosylated tri-antennary complex glycans with two antenna occupied by α2,6-linked sialic acid} ] + [1 * {sum tri-antennary fucosylated complex glycans with all antenna occupied by α2,6-linked sialic acid} ] ) / (sum tri-antennary fucosylated complex glycans)	0.411859
			nonfucosylated		A3F0E	12	( [1/3 * {sum tri-antennary nonfucosylated complex glycans with one antenna occupied by α2,6-linked sialic acid} ] + [2/3 * {sum tri-antennary nonfucosylated complex glycans with two antenna occupied by α2,6-linked sialic acid} ] + [1 * {sum tri-antennary nonfucosylated complex glycans with all antenna occupied by α2,6-linked sialic acid} ] ) / (sum tri-antennary nonfucosylated complex glycans)	0.591699
		tetra-antennary			A4E	15	( [1/4 * {sum tetra-antennary complex glycans with one antenna occupied by α2,6-linked sialic acid} ] + [2/4 * {sum tetra-antennary complex glycans with two antenna occupied by α2,6-linked sialic acid} ] + [3/4 * {sum tetra-antennary complex glycans with three antenna occupied by α2,6-linked sialic acid} ] + [1 * {sum tetra-antennary complex glycans with all antenna occupied by α2,6-linked sialic…	0.278485
			fucosylated		A4FE	8	( [1/4 * {sum tetra-antennary fucosylated complex glycans with one antenna occupied by α2,6-linked sialic acid} ] + [2/4 * {sum tetra-antennary fucosylated complex glycans with two antenna occupied by α2,6-linked sialic acid} ] + [3/4 * {sum tetra-antennary fucosylated complex glycans with three antenna occupied by α2,6-linked sialic acid} ] + [1 * {sum tetra-antennary fucosylated complex glycans…	0.195448
			nonfucosylated		A4F0E	7	( [1/4 * {sum tetra-antennary nonfucosylated complex glycans with one antenna occupied by α2,6-linked sialic acid} ] + [2/4 * {sum tetra-antennary nonfucosylated complex glycans with two antenna occupied by α2,6-linked sialic acid} ] + [3/4 * {sum tetra-antennary nonfucosylated complex glycans with three antenna occupied by α2,6-linked sialic acid} ] + [1 * {sum tetra-antennary nonfucosylated com…	0.398731
