# Supplementary material for: Serum N-glycome alterations in colorectal cancer associate with survival
Source: Oncotarget. 2018 Jul 17;9(55):30610–23. doi: 10.18632/oncotarget.25753 (PMC6078140; doi:10.18632/oncotarget.25753)
Supplement: Supplementary file 3 [file oncotarget-09-30610-s003.xlsx]

## Sheet: Sheet1
	Supplementary Table 2: Peaklist and fragmentation information. In total, 83 N-glycans were detected which are listed with m/z value and compositions. Compositions were confirmed by MS/MS experiments and fragment ions are given. Annotations were performed in flexAnalysis 3.4 and Glycoworkbench 2.1. The presence of stuctural isomers cannot be excluded. H, Hex = hexose; N, HexNAc = N-acetylhexosamin…
	m/z [M+Na]+	Composition	Fragments (MS-LIFT)
	1079.37	H3N2F1
	1136.4	H3N3
	1257.42	H5N2	MS-LIFT: 388.24: H1N1; 550.37: H2N1; 707.54: H3N1; 933.30: H3N2re; 1257.55: H5N2re
	1419.48	H6N2	MS-LIFT: 388.21: H1N1; 550.35 H2N1; 712.44: H3N1; 771.52: H2N2re; 874.63: H4N1; 933.69: H3N2re; 1036.79: H5N1; H6N2re: 1419.56
	1455.52	H3N3E1	MS-LIFT: 342.16: E1; 388.22: H1N1; 504.37: H1E1; 550.40: H2N1; 707.59: H1N1E1; 753.58: H2N2; 771.63: H2N2re ; 869.68: H2N1E1; 974.76: H2N3re; 1031.76: H3N1E1; 1136.86 H3N3re; 1234.81: H3N2E1; 1455.57: H3N3E1re
	1485.53	H3N4F1	MS-LIFT: 388.27: H1N1; 550.45: H2N1; 707.64: H3N1; 915.77: H3N2; 1118.85: H3N3; 1138.90: H3N3re; 1282.89: H3N3F1re; 1485.67: H3N4F1re
	1501.53	H4N4	MS-LIFT: 388.21: HN; 550.37: H2N; 712.51: H3N; 753.55: H2N2; 874.60: H4N; 915.69: H3N2; 1077.77: H4N2; 1280.91: H4N3; 1298.96: H4N3re; 1501.57: H4N4re
	1581.53	H7N2	MS-LIFT: 388.33: H1N1; 550.51: H2N1; 712.64: H3N1; 874.73: H4N1; 933.79: H3N2re; 1036.98 H5N1; 1095.96: H4N2re; 1199.12: H6N1; 1361.12: H7N1; 1581.75: H7N2re
	1617.58	H4N3E1	MS-LIFT: 342.26: E1; 388.32: H1N1; 504.51: H1E1; 550.55: H2N1; 707.76: H1N1E1; 712.72: H3N1; 753.73: H2N2; 771.79: H2N2re; 869.88: H2N1E1; 874.85: H4N1; 915.89: H3N2; 933.93: H3N2re; 1031.99: H3N1E1; 1077.98: H4N2; 1095.98: H4N2re; 1137.05: H3N3re; 1194.06: H4N1E1; 1299.09: H4N3re; 1397.09: H4N2E1; 1617.77: H4N3E1re
	1622.55	H6N3
	1647.59	H4N4F1	MS-LIFT: 225.78: N1; 387.78: H1N1; 549.81: H2N1; 752.90: H2N2; 914.99: H3N2; 1077.07: H4N2; 1136.15: H3N3re; 1280.25: H4N3; 1282.28: H3N3Fre; 1339.42: H3N4re; 1444.43: H4N3Fre; 1501.51: H4N4re; H4N4F1re: 1647.62
	1663.58	H5N4	MS-LIFT: 225.95: N1; 388.13: H1N1; 550.348: H2N1; 712.50: H3N1; 753.57: H2N2; 771.59: H2N2re; 874.65: H4N1; 915.65: H3N2; 933.65: H3N2re; 1077.82: H4N2; 1136.89: H3N3re; 1298.97: H4N3re; 1443.06: H5N3; 1663.69: H5N4re
	1688.61	H3N5F1	MS-LIFT: 184.88: H1; 225.92: N1; 347.14: H2; 388.05: H1N1; 509.17: H3; 550.23: H2N1; 712.36: H3N1; 753.45: H2N2; 915.60: H3N2; 1118.86: H3N3; 1321.98: H3N4; 1542.57: H3N5re; 1688.66: H3N5F1re
	1704.61	H4N5	MS-LIFT: 184.87: H1; 226.01: N1; 347.12: H2; 388.19: H1N1; 509.33: H3; 550.39: H2N1; 712.53: H3N1; 753.60: H2N2; 771.53: H2N2re; 874.67: H4N1; 915.71: H3N2; 933.60: H3N2re; 1077.82: H4N2; 1136.97: H3N3re; 1281.03: H4N3; 1340.06: H3N4re; 1704.77: H4N5re
	1743.58	H8N2	MS-LIFT: 184.90: H1; 225.99: N1; 347.13: H2; 388.20: H1N1; 509.35: H3; 550.42: H2N1; 671.53: H4; 712.55: H3N1; 771.57: H2N2re; 833.70: H5; 874.67: H4N1; 933.65: H3N2re; 995.75: H6; 1036.86: H5N1; 1095.86: H4N2re; 1157.89: H7; 1198.98: H6N1; 1257.92: H5N2re; 1319.95: H8; 1361.06: H7N1; 1522.94: H8N1; 1743.66: H8N2re
	1779.63	H5N3E1	MS-LIFT: 184.95: H1; 226.00: N1; 342.16: E1; 347.15: H2; 388.23: HN; 504.39: HE; 509.36: H3; 550.45: H2N1; 671.71: H4; 707.68: H1N1E1; 712.62: H3N1; 753.56: H2N2; 771.83: H2N2re; 869.81: H2N1E1; 874.79: H4N1; 915.77: H3N2; 933.75: H3N2re; 1031.79: H3N1E1; 1077.90: H4N2; 1096.03: H4N2re; 1136.98: H3N3re; 1193.78: H4N1E1; 1240.03: H5N2; 1298.95: H4N3re; 1356.12: H5N1E1; 1396.9: H4N2E1; 1461.24: H5N…
	1809.64	H5N4F1	MS-LIFT: 184.61: H1; 225.64: N1; 346.66: H2; 387.68: HN; 508.75: H3; 549.77: H2N1; 711.86: H3N1; 752.87: H2N2; 770.90: H2N2re; 873.96: H4N1; 914.97: H3N2; 932.96: H3N2re; 974.00: H2N3re; 1077.07: H4N2; 1095.05: H4N2re; 1118.03: H3N3; 1136.10: H3N3re; 1239.14: H5N2; 1280.20: H4N3; 1282.16: H3N3F1re; 1298.19: H4N3re; 1339.28: H3N4re; 1442.17: H5N3; 1444.16: H4N3F1re; 1501.37: H4N4re; 1647.2: H4N4F1…
	1820.66	H4N4E1	MS-LIFT: 184.98: H1; 226.07: N1; 342.23: E1; 347.23: H2; 388.27: H1N1; 504.46: H1E1; 550.49: H2N1; 707.72: H1N1E1; 712.67: H3N1; 750.65: H2N2; 869.87: H2N1E1; 874.81: H4N1; 915.89: H3N2; 1032.00: H3N1E1; 1077.97: H4N2; 1119.11: H3N3; 1137.09: H3N3re; H4N1E1: 1194.04: H4N1E1; 1281.12: H4N3; 1298.97: H4N3re; 1340.26: H3N4re; 1397.22: H4N2E1; 1397.22: H4N2E1; 1457.27: H3N3E1re; 1502.27: H4N4re; 1600…
	1850.67	H4N5F1
	1866.66	H5N5
	1895.64	H6N3L1
	1905.63	H9N2
	1936.67	H5N4L1
	1941.68	H6N3E1
	1966.71	H4N4F1E1
	1982.71	H5N4E1	MS-LIFT: 225.80: N1; 341.75: E1; 387.74: H1N1; 503.82: H1E1; 549.76: H2N1; 706.88: H1N1E1; 711.88: H3N1; 770.93: H2N2re; 868.92: H2N1E1; 873.90: H4N1; 933.00: H3N2re; 1077.10: H4N2; 1136.13: H3N3re; 1193.16: H4N1E1; 1280.22: H3N3; 1298.21: H4N3re; 1396.31: H4N2E1; 1501.37: H4N4re; 1558.40: H5N3E1; 1617.48: H4N3E1re; 1663.52: 1761.64: H5N4E1; H5N4re; 1820.64: H4N4E1re; 1982.85: H5N4E1re
	2012.72	H5N5F1
	2023.73	H4N5E1
	2053.75	H4N6F1
	2067.69	H10N2
	2082.72	H5N4F1L1
	2128.77	H5N4F1E1
	2144.76	H6N4E1
	2169.79	H4N5F1E1
	2185.79	H5N5E1
	2209.75	H5N4L2
	2255.79	H5N4E1L1
	2272.82	H5N7
	2301.83	H5N4E2	LIFT: 225.72: N1; 341.69: E1; 387.70: H1N1; 503.73: H1E1; 549.70: H2N1; 706.81: H1N1E1; 711.79: H3N1; 868.90: H2N1E1; 873.92: H4N1; 932.89: H3N2re; 1030.88: H3N1E1; 1076.92: H4N2; 1135.95: H3N3re; 1192.97: H4N1E1; 1298.06: H4N3re; 1396.12: H4N2E1; 1455.12: H3N3E1re; 1558.20: H5N2E1; 1599.25: H4N3E1; 1617.26: H4N3E1re; 1761.41: H5N3E1; 1820.48: H4N4E1re; 1877.51: H5N2E2; 1982.52: H5N4E1re; 2080.68…
	2331.85	H5N5F1E1
	2347.84	H6N5E1
	2355.81	H5N4F1L2
	2372.87	H4N6F1E1
	2385.86	H4N4F2E1L1
	2401.85	H5N4F1E1L1
	2429.89	H4N7E1
	2437.86	H3N6F1L2
	2447.89	H5N4F1E2
	2477.9	H5N5F2E1
	2493.9	H6N5F1E1
	2504.91	H5N5E2
	2529.91	H4N7F1L1
	2547.91	H5N4F2E1L1
	2574.88	H6N5L2
	2604.93	H5N5F1E1L1
	2612.95	H6N5F4
	2620.93	H6N5E1L1
	2650.97	H5N5F1E2
	2666.97	H6N5E2
	2712.97	H7N6E1
	2720.94	H6N5F1L2
	2766.98	H6N5F1E1L1
	2813.02	H6N5F1E2
	2894.01	H6N5E1L2
	2940.05	H6N5E2L1
	2986.09	H6N5E3
	3032.1	H7N6E2
	3040.07	H6N5F1E1L2
	3086.11	H6N5F1E2L1
	3132.15	H6N5F1E3
	3186.13	H6N5F2E1L2
	3232.17	H6N5F2E2L1
	3259.14	H7N6E1L2
	3297.2	H7N6F4E1
	3305.18	H7N6E2L1
	3405.2	H7N6F1E1L2
	3443.24	H9N8E1
	3451.24	H7N6F1E2L1
	3532.23	H7N6E1L3
	3578.27	H7N6E2L2
	3624.31	H7N6E3L1
	3678.28	H7N6F1E1L3
	3724.33	H7N6F1E2L2
