# Supplementary material for: Serum N-glycome alterations in colorectal cancer associate with survival
Source: Oncotarget. 2018 Jul 17;9(55):30610–23. doi: 10.18632/oncotarget.25753 (PMC6078140; doi:10.18632/oncotarget.25753)
Supplement: Supplementary file 4 [file oncotarget-09-30610-s004.xlsx]

## Sheet: Sheet1
	Supplementary Table 3: Serum N-glycan alterations in colorectal cancer. Overview of all 83 detected N-glycans with ther composition, m/z, average relative abundance [%] in cases and in controls, fold changes (case/control) as well as results from multivariate and univariate data analysis for the discovery set and the two validation sets. Glycans were considered statistically significant and valid…
	Glycan		Discovery set									Validation set							Postoperative validation						Concordance in
			Average Relative Intensity		PLS-DA	Alteration in CRC			Mann-Whitney U test			Average Relative Intensity		Alteration in CRC		Mann-Whitney U Test			Average Relative Intensity		Alteration in CRC		Wilcoxon Signed Ranks Test		Qualitative
																									Differences
	Composition	m/z	Cases	Controls	VIP value	Fold-change	Qualitative	Qualitative	U	Z	Asymp. Sig. p-value (2-tailed)	Cases	Controls	Fold-change	Qualitative	U-value	Z	Asymp. Sig. p-value (2-tailed)	Cases	Cases	Fold-change	Qualitative	Z	Asymp. Sig. p-value (2-tailed)	1 = conc.
						Case/Control	Normalized	Non_Normalized				preoperative		Case/Control					preoperative	postoperative	Case/Control				0 = nin conc.
			(n = 124)	(n = 124)								(n = 61)	(n = 61)						(n = 61)	(n = 61)
	H3N2F1	1079.37	0.00046855	0.00052121	0.88284	0.898966	ê	ê	7205	-0.855099	0.392496	0.00049656	0.000506324	0.980716	ê	1805	-0.284185	0.776269	0.00049656	0.000426579	1.16405	é	-0.15443	0.877271	0
	H3N3	1136.4	0.00206645	0.00228018	0.745155	0.906269	ê	ê	7066	-1.10118	0.270817	0.00202089	0.00209512	0.964569	ê	1760	-0.514605	0.606829	0.00202089	0.00220422	0.916828	ê	-1.48324	0.13801	1
	H5N2	1257.42	0.00144192	0.00177021	1.01043	0.81455	ê	ê	6306	-2.44668	0.0144178	0.00145267	0.00171963	0.844755	ê	1560	-1.5387	0.123879	0.00145267	0.00166893	0.870419	ê	-1.38268	0.166762	1
	H6N2	1419.48	0.00389535	0.00482023	1.21217	0.808125	ê	ê	5376	-4.09314	4.25562e-05	0.00390617	0.00418165	0.934122	ê	1676	-0.944723	0.3448	0.00390617	0.00430406	0.907555	ê	-1.97167	0.0486471	1
	H3N3E1	1455.52	0.00170958	0.00160839	1.08113	1.06291	é	é	7206	-0.853329	0.393477	0.00169735	0.00168831	1.00536	é	1791	-0.355871	0.721937	0.00169735	0.001617	1.04969	é	-0.226257	0.821001	1
	H3N4F1	1485.53	0.0118416	0.0107462	1.23773	1.10193	é	é	7683	-0.00885196	0.992937	0.0113107	0.0120914	0.93543	ê	1822	-0.197137	0.84372	0.0113107	0.0124017	0.912028	ê	-1.4186	0.156016	0
	H4N4	1501.53	0.00192007	0.00230993	0.975396	0.831225	ê	ê	6079	-2.84856	0.00439176	0.00201243	0.00223818	0.899136	ê	1470	-1.99954	0.0455504	0.00201243	0.00214673	0.937437	ê	-1.25339	0.210062	1
	H7N2	1581.53	0.0025179	0.00307319	1.09289	0.819312	ê	ê	5786	-3.36728	0.000759124	0.00254126	0.00263154	0.965695	ê	1680	-0.924241	0.355361	0.00254126	0.00263188	0.965568	ê	-0.836793	0.402709	1
	H4N3E1	1617.58	0.0030603	0.00312846	0.876764	0.978214	ê	ê	6882	-1.42694	0.153599	0.00313566	0.00313558	1.00002	é	1811	-0.253462	0.799911	0.00313566	0.00318511	0.984476	ê	-0.994814	0.319827	0
	H6N3	1622.55	0.000542888	0.000692779	1.06915	0.783638	ê	ê	5795	-3.35135	0.000804184	0.000557091	0.000624057	0.892693	ê	1502	-1.83568	0.0664047	0.000557091	0.000582328	0.956662	ê	-1.19593	0.231723	1
	H4N4F1	1647.59	0.0215886	0.029655	1.5068	0.727992	ê	ê	4586	-5.49175	3.97962e-08	0.0227551	0.0294328	0.773123	ê	1208	-3.34109	0.000834488	0.0227551	0.0272149	0.836127	ê	-3.19993	0.00137463	1
	H5N4	1663.58	0.00209992	0.00290861	1.62466	0.721966	ê	ê	4550	-5.55549	2.76837e-08	0.00220432	0.00269167	0.818944	ê	1169	-3.54079	0.000398928	0.00220432	0.00251224	0.877433	ê	-2.67558	0.00745992	1
	H3N5F1	1688.61	0.00475628	0.00463971	1.05951	1.02513	é	ê	6907	-1.38268	0.166764	0.00399748	0.00494402	0.808548	ê	1468	-2.00978	0.0444548	0.00399748	0.00488138	0.818923	ê	-3.84638	0.000119878	0
	H4N5	1704.61	0.00163936	0.00176445	0.946595	0.929104	ê	ê	6515	-2.07667	0.0378321	0.00155503	0.00172763	0.900097	ê	1669	-0.980566	0.326807	0.00155503	0.00171088	0.908908	ê	-2.05068	0.0402979	1
	H8N2	1743.58	0.0059258	0.00672802	0.939978	0.880763	ê	ê	6288	-2.47855	0.0131918	0.00588977	0.00620303	0.949499	ê	1643	-1.1137	0.265409	0.00588977	0.00602236	0.977984	ê	-0.808062	0.419055	1
	H5N3E1	1779.63	0.00204572	0.0022461	1.0712	0.910787	ê	ê	6700	-1.74915	0.0802657	0.00196713	0.00201607	0.975729	ê	1680	-0.924241	0.355361	0.00196713	0.0021244	0.925971	ê	-1.89984	0.0574536	1
	H5N4F1	1809.64	0.0116952	0.0197869	2.02796	0.591056	ê	ê	3242	-7.87116	3.51369e-15	0.0130585	0.0180734	0.722526	ê	1032	-4.24229	2.21247e-05	0.0130585	0.0152666	0.855365	ê	-2.88388	0.00392803	1
	H4N4E1	1820.66	0.00207294	0.00254637	1.36075	0.814076	ê	ê	5041	-4.68623	2.78289e-06	0.00224379	0.00267178	0.839813	ê	1295	-2.89562	0.00378416	0.00224379	0.00234191	0.958105	ê	-1.90703	0.0565171	1
	H4N5F1	1850.67	0.00881346	0.0108561	1.16678	0.811847	ê	ê	4835	-5.05093	4.39673e-07	0.00831652	0.0110911	0.749839	ê	1007	-4.37031	1.24073e-05	0.00831652	0.00999805	0.831814	ê	-3.7961	0.000146992	1
	H5N5	1866.66	0.000951956	0.00116009	1.15286	0.820585	ê	ê	5654	-3.60098	0.000317025	0.000949327	0.00103791	0.914653	ê	1480	-1.94833	0.0513753	0.000949327	0.00106218	0.893757	ê	-2.35236	0.0186548	1
	H6N3L1	1895.64	0.00162405	0.00183797	0.994005	0.883611	ê	ê	5634	-3.63638	0.000276492	0.00168927	0.00182817	0.924026	ê	1540	-1.6411	0.100776	0.00168927	0.00181713	0.92964	ê	-2.21589	0.0266993	1
	H9N2	1905.63	0.0085693	0.00969	0.812261	0.884345	ê	ê	6093	-2.82377	0.00474618	0.0087734	0.00939817	0.933523	ê	1569	-1.49261	0.135539	0.0087734	0.00904656	0.969806	ê	-1.07382	0.282901	1
	H5N4L1	1936.67	0.00311824	0.00352539	0.937314	0.884508	ê	ê	5799	-3.34427	0.000824997	0.00327192	0.00344956	0.948502	ê	1606	-1.30315	0.192522	0.00327192	0.00366619	0.892457	ê	-3.05627	0.00224109	1
	H6N3E1	1941.68	0.00274264	0.00301883	0.911088	0.908512	ê	ê	6461	-2.17227	0.0298353	0.00259218	0.00264471	0.980137	ê	1719	-0.724544	0.468732	0.00259218	0.0028547	0.908039	ê	-1.69873	0.0893707	1
	H4N4F1E1	1966.71	0.00414128	0.00480114	1.15499	0.862561	ê	ê	5715	-3.49298	0.000477659	0.00435647	0.00446424	0.97586	ê	1726	-0.688701	0.491012	0.00435647	0.00459486	0.948118	ê	-1.7921	0.0731165	1
	H5N4E1	1982.71	0.063601	0.0686701	0.751957	0.926181	ê	ê	6372	-2.32983	0.0198149	0.0657066	0.0648015	1.01397	é	1806	-0.279065	0.780195	0.0657066	0.0695217	0.945124	ê	-2.35954	0.0182975	0
	H5N5F1	2012.72	0.00413083	0.00518464	1.34344	0.796743	ê	ê	4722	-5.25098	1.51292e-07	0.00407917	0.00484798	0.841418	ê	1179	-3.48959	0.000483767	0.00407917	0.00474516	0.859649	ê	-3.72427	0.000195882	1
	H4N5E1	2023.73	0.00112943	0.00105511	0.860907	1.07043	é	é	6855	-1.47474	0.140284	0.00100771	0.000828208	1.21673	é	1392	-2.39893	0.016443	0.00100771	0.00105903	0.951542	ê	-1.04509	0.29598	0
	H4N6F1	2053.75	0.000811804	0.000784211	0.341833	1.03519	é	é	7124	-0.998501	0.318037	0.000905941	0.000887743	1.0205	é	1643	-1.1137	0.265409	0.000905941	0.000846143	1.07067	é	-1.27494	0.20233	1
	H10N2	2067.69	0.00135944	0.0013959	0.517481	0.973877	ê	é	7427	-0.462072	0.64403	0.00126074	0.00128515	0.981007	ê	1852	-0.0435238	0.965284	0.00126074	0.00136357	0.924593	ê	-2.60376	0.00922083	1
	H5N4F1L1	2082.72	0.00532747	0.00659642	2.11608	0.807631	ê	ê	4279	-6.03526	1.58703e-09	0.00574766	0.00680544	0.844569	ê	1068	-4.05796	4.95038e-05	0.00574766	0.00668924	0.85924	ê	-4.39227	1.12175e-05	1
	H5N4F1E1	2128.77	0.020824	0.0269074	1.92362	0.773913	ê	ê	3655	-7.13999	9.3339e-13	0.0222135	0.0259923	0.854619	ê	1234	-3.20796	0.00133679	0.0222135	0.0251713	0.882492	ê	-3.44414	0.000572877	1
	H6N4E1	2144.76	0.00229931	0.00223872	0.913935	1.02707	é	é	7357	-0.586	0.557876	0.00236497	0.00221874	1.0659	é	1718	-0.729664	0.465595	0.00236497	0.0022653	1.044	é	-0.578213	0.56312	1
	H4N5F1E1	2169.79	0.00491203	0.00455598	1.25065	1.07815	é	é	7645	-0.0761268	0.939318	0.00454893	0.00452293	1.00575	é	1837	-0.120331	0.904221	0.00454893	0.00493306	0.922132	ê	-2.11533	0.034402	0
	H5N5E1	2185.79	0.00483013	0.00536373	0.854553	0.900517	ê	ê	6621	-1.88901	0.0588908	0.0045841	0.00478631	0.957753	ê	1648	-1.0881	0.276553	0.0045841	0.00527849	0.868449	ê	-3.15683	0.00159494	1
	H5N4L2	2209.75	0.00573127	0.00590424	0.659668	0.970705	ê	ê	6913	-1.37205	0.170047	0.00584049	0.0060392	0.967095	ê	1683	-0.90888	0.363413	0.00584049	0.00619257	0.943145	ê	-2.46728	0.0136143	1
	H5N4E1L1	2255.79	0.0439914	0.0444621	0.314133	0.989413	ê	é	7473	-0.380634	0.703475	0.0462485	0.0484574	0.954416	ê	1544	-1.62062	0.105099	0.0462485	0.0482511	0.958497	ê	-2.57503	0.0100233	1
	H5N7	2272.82	0.00192104	0.00196958	0.235587	0.975354	ê	é	7305	-0.67806	0.497734	0.00195733	0.0021331	0.917599	ê	1457	-2.0661	0.0388188	0.00195733	0.00187463	1.04412	é	-1.20311	0.228932	0
	H5N4E2	2301.83	0.454151	0.435609	0.80721	1.04257	é	é	6544	-2.02533	0.0428337	0.450988	0.44171	1.02101	é	1661	-1.02153	0.307003	0.450988	0.434599	1.03771	é	-3.14246	0.00167532	1
	H5N5F1E1	2331.85	0.0158627	0.0166314	0.388455	0.953782	ê	ê	6755	-1.65178	0.0985804	0.0149499	0.0154178	0.969651	ê	1694	-0.852555	0.393906	0.0149499	0.0174052	0.858933	ê	-4.11932	3.79989e-05	1
	H6N5E1	2347.84	0.00982507	0.0091839	0.565245	1.06981	é	é	6684	-1.77747	0.0754905	0.00949028	0.0089213	1.06378	é	1580	-1.43629	0.150921	0.00949028	0.00929654	1.02084	é	-1.2103	0.226165	1
	H5N4F1L2	2355.81	0.00910719	0.0101942	1.59592	0.893368	ê	ê	5615	-3.67002	0.00024253	0.00986577	0.0111699	0.883246	ê	1290	-2.92122	0.00348666	0.00986577	0.0104917	0.940338	ê	-1.76337	0.0778379	1
	H4N6F1E1	2372.87	0.0044765	0.00401717	0.579564	1.11434	é	é	6592	-1.94035	0.0523373	0.00511229	0.00485426	1.05315	é	1762	-0.504364	0.614005	0.00511229	0.00452999	1.12854	é	-1.4186	0.156016	1
	H4N4F2E1L1	2385.86	0.00524996	0.00480517	0.914032	1.09257	é	é	5919	-3.13182	0.00173725	0.00518667	0.00520488	0.996502	ê	1853	-0.0384034	0.969366	0.00518667	0.00501256	1.03473	é	-1.40423	0.16025	0
	H5N4F1E1L1	2401.85	0.014064	0.012323	0.850383	1.14128	é	é	6341	-2.38472	0.0170923	0.0152171	0.0127068	1.19755	é	1496	-1.8664	0.0619848	0.0152171	0.0132091	1.15201	é	-4.54311	5.54315e-06	1
	H4N7E1	2429.89	0.00507499	0.00496968	0.346439	1.02119	é	é	7651	-0.0655045	0.947772	0.0050095	0.00567222	0.883164	ê	1455	-2.07634	0.0378622	0.0050095	0.0050238	0.997153	ê	-0.0251397	0.979944	0
	H3N6F1L2	2437.86	0.00355523	0.00338218	0.667965	1.05117	é	é	6331	-2.40242	0.016287	0.00362424	0.00364575	0.994099	ê	1844	-0.0844874	0.932669	0.00362424	0.00355272	1.02013	é	-1.34677	0.178054	0
	H5N4F1E2	2447.89	0.0305244	0.0315055	0.64771	0.968859	ê	é	7169	-0.918833	0.358183	0.0317048	0.0323997	0.978553	ê	1743	-0.601653	0.547405	0.0317048	0.0323228	0.980881	ê	-1.57662	0.114883	1
	H5N5F2E1	2477.9	0.000962783	0.00117498	1.18229	0.819401	ê	ê	5260	-4.29851	1.7195e-05	0.000945286	0.00106703	0.885905	ê	1409	-2.31188	0.0207841	0.000945286	0.00106042	0.891427	ê	-2.58221	0.00981704	1
	H6N5F1E1	2493.9	0.00241335	0.0025937	0.750825	0.930467	ê	ê	6238	-2.56707	0.0102563	0.0023295	0.00255013	0.913486	ê	1524	-1.72303	0.0848828	0.0023295	0.00254006	0.917108	ê	-2.63249	0.00847622	1
	H5N5E2	2504.91	0.00141586	0.00141323	0.417213	1.00186	é	é	6990	-1.23573	0.216558	0.0013026	0.00132451	0.983462	ê	1668	-0.985687	0.324287	0.0013026	0.00135181	0.963601	ê	-1.54071	0.123389	0
	H4N7F1L1	2529.91	0.00194364	0.00182822	0.506282	1.06313	é	é	7007	-1.20564	0.227958	0.00188564	0.00178397	1.05699	é	1514	-1.77424	0.0760241	0.00188564	0.00184901	1.01981	é	-0.793697	0.427372	1
	H5N4F2E1L1	2547.91	0.0016292	0.00136439	0.989024	1.19408	é	é	6083	-2.84148	0.00449049	0.00173268	0.00130368	1.32907	é	1278	-2.98266	0.00285753	0.00173268	0.00157	1.10362	é	-1.87111	0.0613294	1
	H6N5L2	2574.88	0.000850611	0.000897616	0.456657	0.947634	ê	ê	6692	-1.76331	0.0778483	0.000869142	0.000863289	1.00678	é	1830	-0.156174	0.875896	0.000869142	0.000921576	0.943104	ê	-1.40423	0.16025	0
	H5N5F1E1L1	2604.93	0.00114926	0.00110178	0.676028	1.04309	é	é	7286	-0.711697	0.476652	0.00108263	0.00109353	0.990029	ê	1781	-0.407076	0.683952	0.00108263	0.00112371	0.963436	ê	-0.757783	0.448581	0
	H6N5F4	2612.95	0.000817454	0.000781649	0.599104	1.04581	é	é	7198	-0.867492	0.385673	0.000882059	0.000835101	1.05623	é	1789	-0.366112	0.714281	0.000882059	0.00090024	0.979804	ê	-0.650041	0.515666	0
	H6N5E1L1	2620.93	0.00714173	0.00663935	0.420059	1.07567	é	é	6956	-1.29593	0.195001	0.00716558	0.0067227	1.06588	é	1540	-1.6411	0.100776	0.00716558	0.00740409	0.967788	ê	-0.484837	0.627792	0
	H5N5F1E2	2650.97	0.0153687	0.0147766	0.386496	1.04007	é	é	7383	-0.539969	0.589218	0.014402	0.0150754	0.955333	ê	1688	-0.883278	0.377086	0.014402	0.0163258	0.882163	ê	-3.88947	0.000100462	0
	H6N5E2	2666.97	0.00679117	0.0064048	0.490137	1.06033	é	é	6993	-1.23042	0.218539	0.00633555	0.0060561	1.04614	é	1731	-0.663098	0.507268	0.00633555	0.00629402	1.0066	é	-0.915804	0.35977	1
	H7N6E1	2712.97	0.00191667	0.0018365	0.368641	1.04365	é	é	7417	-0.479776	0.631387	0.00187268	0.00175803	1.06521	é	1586	-1.40556	0.159854	0.00187268	0.00189026	0.990702	ê	-0.190344	0.84904	0
	H6N5F1L2	2720.94	0.00217887	0.00221887	0.480182	0.981975	ê	é	7264	-0.750646	0.452866	0.00217234	0.00222094	0.978115	ê	1755	-0.540208	0.589054	0.00217234	0.00223022	0.974044	ê	-1.46169	0.143825	1
	H6N5F1E1L1	2766.98	0.00297629	0.0024128	1.12129	1.23354	é	é	5642	-3.62222	0.000292085	0.00292487	0.0022377	1.30709	é	1135	-3.71489	0.000203294	0.00292487	0.00249937	1.17024	é	-4.5862	4.51381e-06	1
	H6N5F1E2	2813.02	0.00342895	0.00285268	1.07845	1.20201	é	é	5791	-3.35843	0.000783859	0.00308624	0.0027296	1.13066	é	1429	-2.20947	0.0271416	0.00308624	0.00269806	1.14388	é	-4.34199	1.41199e-05	1
	H6N5E1L2	2894.01	0.00552476	0.00534803	0.161067	1.03305	é	é	7617	-0.125698	0.899971	0.0057448	0.00586304	0.979833	ê	1799	-0.314908	0.752832	0.0057448	0.006083	0.944403	ê	-1.55507	0.119929	0
	H6N5E2L1	2940.05	0.0355982	0.034246	0.309542	1.03948	é	é	7576	-0.198284	0.842823	0.0348846	0.0367535	0.949149	ê	1700	-0.821832	0.411172	0.0348846	0.0369608	0.943826	ê	-1.95731	0.0503115	0
	H6N5E3	2986.09	0.0198213	0.015619	1.43806	1.26905	é	é	5046	-4.67737	2.90572e-06	0.0175532	0.0149156	1.17683	é	1256	-3.09531	0.00196605	0.0175532	0.0155261	1.13056	é	-3.88229	0.000103477	1
	H7N6E2	3032.1	0.00118833	0.00096976	0.954053	1.22538	é	é	6274	-2.50333	0.012303	0.00101536	0.000830048	1.22325	é	1407	-2.32212	0.0202262	0.00101536	0.000925565	1.09701	é	-2.84797	0.0043999	1
	H6N5F1E1L2	3040.07	0.00399024	0.00304408	1.31852	1.31082	é	é	5262	-4.29497	1.74718e-05	0.00393503	0.00295515	1.33158	é	1086	-3.96579	7.31534e-05	0.00393503	0.00327821	1.20036	é	-4.44255	8.89003e-06	1
	H6N5F1E2L1	3086.11	0.0305074	0.0206126	1.44375	1.48004	é	é	4836	-5.04916	4.43766e-07	0.0281455	0.0192438	1.46257	é	1084	-3.97603	7.00752e-05	0.0281455	0.0213073	1.32093	é	-5.16082	2.45865e-07	1
	H6N5F1E3	3132.15	0.00258903	0.00188993	1.4811	1.36991	é	é	4999	-4.76058	1.93035e-06	0.00229593	0.00171901	1.33561	é	1135	-3.71489	0.000203294	0.00229593	0.00188843	1.21578	é	-4.06186	4.86833e-05	1
	H6N5F2E1L2	3186.13	0.00116461	0.000836981	1.19961	1.39144	é	é	5525	-3.82936	0.000128479	0.00117145	0.000765991	1.52933	é	1139	-3.69441	0.000220402	0.00117145	0.000893063	1.31172	é	-4.72986	2.24677e-06	1
	H6N5F2E2L1	3232.17	0.00143471	0.00104017	1.32886	1.3793	é	é	5286	-4.25248	2.11416e-05	0.0013637	0.000905574	1.50589	é	1110	-3.8429	0.00012159	0.0013637	0.00105446	1.29327	é	-4.06904	4.72068e-05	1
	H7N6E1L2	3259.14	0.00156969	0.00148606	0.458213	1.05628	é	é	7561	-0.22484	0.822104	0.00151422	0.00132868	1.13964	é	1637	-1.14442	0.252449	0.00151422	0.00151231	1.00126	é	-0.111333	0.911352	1
	H7N6F4E1	3297.2	0.000783986	0.00076526	0.35836	1.02447	é	é	7506	-0.322211	0.747293	0.000764463	0.000731373	1.04524	é	1848	-0.0640056	0.948966	0.000764463	0.000786533	0.97194	ê	-1.28931	0.197291	0
	H7N6E2L1	3305.18	0.00147714	0.00132261	0.650145	1.11684	é	é	7201	-0.862181	0.388588	0.00133278	0.00112856	1.18096	é	1506	-1.8152	0.0694932	0.00133278	0.00126622	1.05256	é	-1.46888	0.141866	1
	H7N6F1E1L2	3405.2	0.000944125	0.000731075	1.23533	1.29142	é	é	5398	-4.0542	5.0307e-05	0.000893292	0.000621701	1.43685	é	1045	-4.17573	2.97035e-05	0.000893292	0.000732339	1.21978	é	-3.92539	8.65904e-05	1
	H9N8E1	3443.24	0.000889037	0.000700193	1.18007	1.2697	é	é	5743	-3.44341	0.000574425	0.000858179	0.000622817	1.3779	é	1162	-3.57664	0.000348045	0.000858179	0.000698869	1.22795	é	-4.1696	3.05133e-05	1
	H7N6F1E2L1	3451.24	0.000808748	0.000624873	1.35531	1.29426	é	é	5773	-3.3903	0.000698163	0.000741887	0.00053008	1.39957	é	1087	-3.96067	7.47401e-05	0.000741887	0.000600872	1.23468	é	-3.81046	0.000138707	1
	H7N6E1L3	3532.23	0.00125515	0.00113186	0.412603	1.10893	é	é	7384	-0.538199	0.59044	0.00117994	0.00109891	1.07374	é	1753	-0.550449	0.582012	0.00117994	0.0011828	0.997589	ê	-0.678772	0.497282	0
	H7N6E2L2	3578.27	0.0017838	0.00152951	0.616506	1.16626	é	é	7118	-1.00912	0.312916	0.00163615	0.00146648	1.1157	é	1685	-0.898639	0.368845	0.00163615	0.00157908	1.03614	é	-0.578213	0.56312	1
	H7N6E3L1	3624.31	0.000941618	0.000774752	0.976967	1.21538	é	é	6206	-2.62372	0.00869753	0.000820278	0.000688884	1.19073	é	1376	-2.48086	0.0131066	0.000820278	0.000748428	1.096	é	-2.0866	0.0369246	1
	H7N6F1E1L3	3678.28	0.000848475	0.000699562	0.951645	1.21287	é	é	6188	-2.65559	0.00791705	0.00082915	0.000618544	1.34049	é	1215	-3.30525	0.000948913	0.00082915	0.000700058	1.1844	é	-3.50879	0.000450157	1
	H7N6F1E2L2	3724.33	0.00120678	0.000843484	1.40355	1.43071	é	é	5057	-4.6579	3.19452e-06	0.00109974	0.000728869	1.50883	é	1008	-4.36518	1.27015e-05	0.00109974	0.000866552	1.2691	é	-4.13369	3.56989e-05	1
