# Supplementary material for: Serum N-glycome alterations in colorectal cancer associate with survival
Source: Oncotarget. 2018 Jul 17;9(55):30610–23. doi: 10.18632/oncotarget.25753 (PMC6078140; doi:10.18632/oncotarget.25753)
Supplement: Supplementary file 5 [file oncotarget-09-30610-s005.xlsx]

## Sheet: Sheet1
	Supplementary Table 4: Derived glycan trait alterations in colorectal cancer. Derived traits were calculated according to formulas in Supplemental Table S1. Average relative abundance [%] in cases and in controls, fold changes (case/control), qualitative change indicators as well as results from multivariate and univariate data analysis for the discovery set and the two validation sets. Derived g…
	Derived glycan trait						Discovery								Validation set						Postoperative validation						Concordance
							PLS-DA	Average relative abundance		Fold change (Case/ Control)	Alteration in CRC	Mann-Whitney U test			Average relative abundance		Fold change (Case/ Control)	Alteration in CRC	Mann-Whitney U test		Average relative abundance		Fold change (Case/ Control)	Alteration in CRC	Wilcoxon Signed Ranks Test		Qualitative
																											Differences
	SubgroupType	Description	Abbreviation	Derived Trait			VIP	Cases	Controls			Z	Asymp. Sig. (2-tailed)	Bonferroni	Cases*	Controls			Z	Asymp. Sig. (2-tailed)	Cases*	Cases			Z	Asymp. Sig. (2-tailed)	1 = conc.
								pre-operative						Corrected	pre-operative						pre-operative	post-operative					0 = non conc.
								(n = 124)	(n = 124)				p-value	p-value	(n = 61)	(n = 61)				p-value	(n = 61)	(n = 61)				p-value
	Glycan Types	=high mannose type in spectrum	M	high mannose			0.858774	0.0237096	0.0274772	0.862885	ê	-3.39738	0.000680342	0.0435419	0.0238244	0.0254191	0.937263	ê	-1.26731	0.205044	0.0238244	0.0250376	0.951546	ê	-1.47606	0.139928	1
	General	=# mannoses in high mannose	MM		=# mannoses in high mannose		0.935939	7.90582	7.82887	1.00983	é	-2.81138	0.00493293	0.315707	7.87611	7.84898	1.00346	é	-0.785989	0.431874	7.87611	7.84747	1.00365	é	-1.22466	0.220702	1
	Glycan Types	=hybrid type in spectrum	Hy	hybrid type			0.848755	0.00925446	0.0100342	0.92229	ê	-2.51573	0.0118787	0.76024	0.00917067	0.0093316	0.982754	ê	-0.888398	0.374327	0.00917067	0.00964417	0.950903	ê	-1.59098	0.111613	1
	Glycan Types	=complex type in spectrum	C	complex type			1.06827	0.949052	0.941288	1.00825	é	-2.65382	0.00795871	0.509357	0.946788	0.946857	0.999927	ê	-1.08298	0.278819	0.946788	0.947054	0.999719	ê	-0.786514	0.431566	0
	Antennarity	=LacNac repeats species in complex type	CALN		LacNac repeats		1.0652	0.000938505	0.000747355	1.25577	é	-3.26814	0.00108256	0.0692838	0.000908269	0.000659074	1.3781	é	-3.62272	0.000291522	0.000908269	0.000739627	1.22801	é	-4.15524	3.24952e-05	1
	Antennarity	=diantennary species in in complex type	CA2		diantennary		1.06462	0.750766	0.769479	0.97568	ê	-2.68037	0.00735403	0.470658	0.76193	0.772594	0.986197	ê	-1.49773	0.134203	0.76193	0.763474	0.997977	ê	-0.204709	0.837799	1
	Antennarity	=triantennary species in complex type	CA3		triantennary		1.0747	0.214018	0.198199	1.07981	é	-2.48032	0.0131265	0.840097	0.203105	0.194483	1.04433	é	-1.33388	0.182244	0.203105	0.203586	0.997634	ê	-0.578213	0.56312	0
	Antennarity	=tetraantennary species in complex type	CA4		tetraantennary species in complex type		1.18806	0.0248537	0.0222518	1.11693	é	-3.06632	0.00216713	0.138696	0.0246926	0.0221181	1.1164	é	-3.17724	0.00148684	0.0246926	0.0229588	1.07552	é	-2.74741	0.00600677	1
	General	=fucosylated species in complex type	CF	fucosylated species in complex type			0.913436	0.272942	0.286824	0.951601	ê	-2.34577	0.0189879	>0,999	0.274552	0.283576	0.968176	ê	-1.1393	0.254578	0.274552	0.283399	0.968782	ê	-1.49043	0.136112	1
	Fucosylation	=fucosylation of diantennary glycans	A2F		diantennary		1.33037	0.197957	0.229576	0.862272	ê	-5.19079	2.09407e-07	1.3402e-05	0.207994	0.22555	0.922164	ê	-2.27092	0.0231518	0.207994	0.220262	0.944304	ê	-2.53911	0.0111134	1
	Fucosylation	=fucosylation of triantennary glycans	A3F		triantennary		0.996495	0.536083	0.52951	1.01241	é	-0.655045	0.512439	>0,999	0.533655	0.519704	1.02684	é	-0.883278	0.377086	0.533655	0.526946	1.01273	é	-0.894256	0.371185	1
	Fucosylation	=fucosylation of tetraantennary glycans	A4F		tetraantennary		0.734192	0.586275	0.572883	1.02338	é	-1.15075	0.249833	>0,999	0.606131	0.607414	0.997886	ê	-0.0281625	0.977533	0.606131	0.591793	1.02423	é	-1.77055	0.0766349	0
	General	core fucosylated species in complex type	CFc	mono fucosylated species in complex type			0.943423	0.260237	0.275365	0.945062	ê	-2.59893	0.00935136	0.598487	0.261821	0.272144	0.96207	ê	-1.26219	0.20688	0.261821	0.27148	0.964424	ê	-1.69154	0.090733	1
	Fucosylation	core-fucosylation of diantennary glycans	A2Fc		diantennary		1.38709	0.188314	0.221156	0.851499	ê	-5.41386	6.16816e-08	3.94762e-06	0.198495	0.216726	0.91588	ê	-2.41429	0.0157658	0.198495	0.211217	0.939768	ê	-2.64685	0.00812447	1
	Fucosylation	core-fucosylation of triantennary glycans	A3Fc		triantennary		0.989705	0.503828	0.501008	1.00563	é	-0.327522	0.743273	>0,999	0.501205	0.493167	1.0163	é	-0.632376	0.527141	0.501205	0.499278	1.00386	é	-0.10415	0.91705	1
	Fucosylation	core-fucosylation of tetraantennary glycans	A4Fc		tetraantennary		0.803234	0.553325	0.536724	1.03093	é	-1.21626	0.223886	>0,999	0.573676	0.572477	1.00209	é	-0.0896079	0.928599	0.573676	0.555254	1.03318	é	-1.96449	0.0494734	1
	General	=antenna fucosylated species in complex type	CFa	antenna fucosylated species in complex type			1.07903	0.0127048	0.0114586	1.10876	é	-3.3726	0.000744633	0.0476565	0.0127306	0.0114325	1.11354	é	-2.38869	0.0169085	0.0127306	0.0119197	1.06804	é	-2.35236	0.0186548	1
	Fucosylation	=antenna-fucosylation of diantennary glycans	A2Fa		diantennary		1.39498	0.00964276	0.00841991	1.14523	é	-4.40296	1.06782e-05	0.000683407	0.00949912	0.00882416	1.07649	é	-1.86128	0.0627041	0.00949912	0.00904472	1.05024	é	-1.82083	0.0686322	1
	Fucosylation	=antenna-fucosylation of triantennary glycans	A3Fa		triantennary		0.984416	0.032255	0.0285022	1.13167	é	-2.85564	0.004295	0.27488	0.03245	0.026537	1.22282	é	-3.28989	0.00100227	0.03245	0.027668	1.17283	é	-4.59339	4.36113e-06	1
	Fucosylation	=antenna-fucosylation of tetraantennary glycans	A4Fa		tetraantennary		0.858681	0.0329496	0.0361596	0.911229	ê	-1.79872	0.0720634	>0,999	0.0324548	0.0349375	0.928941	ê	-1.70767	0.0876975	0.0324548	0.0365389	0.888228	ê	-2.48883	0.0128164	1
	General	=galactosylation per antenna across all glycan species	AG	galactosylation per antenna across all glycan species			1.05627	0.920858	0.911931	1.00979	é	-3.00435	0.00266145	0.170333	0.919909	0.91355	1.00696	é	-1.91761	0.0551606	0.919909	0.914158	1.00629	é	-2.76896	0.00562355	1
	Galactosylation	=galactosylation of diantennary glycans	A2G		diantennary		0.903598	0.955074	0.945863	1.00974	é	-2.86626	0.00415348	0.265823	0.95165	0.948621	1.00319	é	-1.5387	0.123879	0.95165	0.949174	1.00261	é	-1.84238	0.0654193	1
	Galactosylation	=galactosylation of fucosylated diantennary glycans	A2FG			fucosylated	1.43366	0.808011	0.800618	1.00924	é	-0.240773	0.809731	>0,999	0.80527	0.804741	1.00066	é	-0.427558	0.668973	0.80527	0.798923	1.00794	é	-1.31804	0.18749	1
	Galactosylation	=galactosylation of nonfucosylated diantennary glycans	A2F0G			nonfucosylated	0.809561	0.992411	0.991583	1.00084	é	-2.54051	0.011069	0.708419	0.992126	0.991731	1.0004	é	-1.26219	0.20688	0.992126	0.991988	1.00014	é	-1.19593	0.231723	1
	Galactosylation	=galactosylation of triantennary glycans	A3G		triantennary		0.985713	0.825495	0.80446	1.02615	é	-3.68418	0.000229436	0.0146839	0.831172	0.805597	1.03175	é	-3.6688	0.000243688	0.831172	0.810227	1.02585	é	-4.09777	4.17143e-05	1
	Galactosylation	=galactosylation of fucosylated triantennary glycans	A3FG			fucosylated	1.10624	0.721336	0.685489	1.05229	é	-4.341	1.41836e-05	0.000907751	0.727782	0.679275	1.07141	é	-4.71338	2.43647e-06	0.727782	0.691754	1.05208	é	-4.7945	1.63079e-06	1
	Galactosylation	=galactosylation of nonfucosylated triantennary glycans	A3F0G			nonfucosylated	0.862011	0.941716	0.935992	1.00611	é	-2.56176	0.0104144	0.666524	0.944631	0.940761	1.00411	é	-1.40044	0.161381	0.944631	0.93945	1.00551	é	-2.31645	0.020534	1
	Galactosylation	=galactosylation of tetraantennary glycans	A4G		tetraantennary		0.672334	0.663244	0.659021	1.00641	é	-0.509873	0.610141	>0,999	0.643053	0.616171	1.04363	é	-1.74863	0.0803543	0.643053	0.640533	1.00393	é	-0.125699	0.899971	1
	Galactosylation	=galactosylation of fucosylated tetraantennary glycans	A4FG			fucosylated	0.755332	0.435005	0.415579	1.04674	é	-1.74738	0.0805721	>0,999	0.416337	0.372606	1.11737	é	-3.12604	0.0017718	0.416337	0.397666	1.04695	é	-2.2949	0.021739	1
	General	=N-acetylneuraminic acid sialylation per antenna across all glycan species	AS	sialylation per antenna across all glycan species			1.09422	0.810152	0.779087	1.03987	é	-5.12705	2.94312e-07	1.8836e-05	0.806181	0.787181	1.02414	é	-2.55254	0.0106939	0.806181	0.788718	1.02214	é	-3.13528	0.00171689	1
	Sialylation (NeuAc)	=N-acetylneuraminic acids per diantennary glycan	A2S		diantennary		1.13949	0.852593	0.818946	1.04109	é	-5.15361	2.5552e-07	1.63533e-05	0.845204	0.828518	1.02014	é	-2.32212	0.0202262	0.845204	0.830823	1.01731	é	-2.70432	0.00684454	1
	Sialylation (NeuAc)	=N-acetylneuraminic acids per fucosylated diantennary glycan	A2FS			fucosylated	1.05528	0.542505	0.485118	1.11829	é	-4.66144	3.14004e-06	0.000200963	0.539086	0.496454	1.08587	é	-3.07995	0.00207034	0.539086	0.507196	1.06288	é	-2.40982	0.0159603	1
	Sialylation (NeuAc)	=N-acetylneuraminic acids per nonfucosylated diantennary glycan	A2F0S			nonfucosylated	0.889231	0.930851	0.921803	1.00982	é	-3.34427	0.000824997	0.0527998	0.928535	0.927043	1.00161	é	-0.442919	0.657824	0.928535	0.923212	1.00577	é	-2.68277	0.00730159	1
	Sialylation (NeuAc)	=N-acetylneuraminic acids per triantennary glycan	A3S		triantennary		1.03226	0.681525	0.641856	1.0618	é	-4.56053	5.10252e-06	0.000326561	0.68504	0.646813	1.0591	é	-3.72513	0.000195216	0.68504	0.652467	1.04992	é	-3.86792	0.000109766	1
	Sialylation (NeuAc)	=N-acetylneuraminic acids per fucosylated triantennary glycan	A3FS			fucosylated	1.21403	0.581584	0.516546	1.12591	é	-5.45281	4.95814e-08	3.17321e-06	0.584846	0.510578	1.14546	é	-5.11277	3.17468e-07	0.584846	0.528536	1.10654	é	-5.02435	5.05136e-07	1
	Sialylation (NeuAc)	=N-acetylneuraminic acids per nonfucosylated triantennary glycan	A3F0S			nonfucosylated	0.868804	0.788615	0.777594	1.01417	é	-2.03241	0.0421122	>0,999	0.789983	0.789524	1.00058	é	-0.00768068	0.993872	0.789983	0.784733	1.00669	é	-1.00918	0.312888	1
	Sialylation (NeuAc)	=N-acetylneuraminic acids per tetraantennary glycan	A4S		tetraantennary		0.588823	0.574461	0.567373	1.01249	é	-0.881655	0.377963	>0,999	0.559524	0.542652	1.03109	é	-1.46701	0.142374	0.559524	0.556218	1.00594	é	-0.0754191	0.939881	1
	Sialylation (NeuAc)	=N-acetylneuraminic acids per fucosylated tetraantennary glycan	A4FS			fucosylated	0.706892	0.478696	0.465581	1.02817	é	-1.85537	0.0635434	>0,999	0.460703	0.43439	1.06057	é	-2.41941	0.0155456	0.460703	0.44947	1.02499	é	-1.3755	0.168976	1
	Sialylation (NeuAc)	=N-acetylneuraminic acids per nonfucosylated tetraantennary glycan	A4F0S			nonfucosylated	0.616325	0.710777	0.707892	1.00408	é	-0.177039	0.859478	>0,999	0.711737	0.711155	1.00082	é	-0.320028	0.748947	0.711737	0.710708	1.00145	é	-0.0107742	0.991404	1
	General	=α2,3-linked N-acetylneuraminic acid sialylation per antenna across all glycan species	AL	α2,3-linked sialylation per antenna across all glycan species			0.762865	0.098624	0.0938717	1.05063	é	-1.81996	0.0687648	>0,999	0.100323	0.0976166	1.02773	é	-0.883278	0.377086	0.100323	0.0993906	1.00938	é	-0.506386	0.612586	1
	Sialylation (NeuAc)	=α2,3-N-acetylneuraminic acids per fucosylated glycan	AFL			fucosylated	0.972137	0.584918	0.53535	1.09259	é	-3.77979	0.000156964	0.0100457	0.57408	0.518277	1.10767	é	-3.12092	0.0018029	0.57408	0.533357	1.07635	é	-3.44414	0.000572877	1
	Sialylation (NeuAc)	=α2,3-N-acetylneuraminic acids per nonfucosylated glycan	AF0L			nonfucosylated	0.907595	0.543003	0.556085	0.976473	ê	-1.08702	0.277028	>0,999	0.560017	0.576556	0.971315	ê	-1.26219	0.20688	0.560017	0.57678	0.970938	ê	-2.36672	0.0179463	1
	Sialylation (NeuAc)	=α2,3-N-acetylneuraminic acids per diantennary glycan	A2L		diantennary		0.730308	0.0719805	0.0718602	1.00167	é	-0.0849788	0.932278	>0,999	0.07459	0.0760667	0.980587	ê	-0.867916	0.38544	0.07459	0.0765933	0.973845	ê	-2.05787	0.0396031	0
	Sialylation (NeuAc)	=α2,3-N-acetylneuraminic acids per fucosylated diantennary glycan	A2FL			fucosylated	0.980759	0.161131	0.139868	1.15202	é	-3.88955	0.00010043	0.00642755	0.1621	0.148499	1.09159	é	-1.68207	0.0925556	0.1621	0.150094	1.07999	é	-2.34518	0.0190181	1
	Sialylation (NeuAc)	=α2,3-N-acetylneuraminic acids per nonfucosylated diantennary glycan	A2F0L			nonfucosylated	0.920843	0.0510999	0.0531747	0.960981	ê	-1.52254	0.127875	>0,999	0.0532025	0.0559681	0.950586	ê	-1.5643	0.117748	0.0532025	0.0566369	0.939361	ê	-3.35076	0.000805887	1
	Sialylation (NeuAc)	=α2,3-N-acetylneuraminic acids per triantennary glycan	A3L		triantennary		0.89713	0.168057	0.156776	1.07196	é	-2.75827	0.00581082	0.371893	0.174029	0.16195	1.07459	é	-2.20435	0.0274994	0.174029	0.162842	1.0687	é	-3.61653	0.000298582	1
	Sialylation (NeuAc)	=α2,3-N-acetylneuraminic acids per fucosylated triantennary glycan	A3FL			fucosylated	1.08595	0.148877	0.122213	1.21818	é	-4.7358	2.18196e-06	0.000139646	0.151519	0.120296	1.25956	é	-4.35494	1.33101e-05	0.151519	0.124453	1.21748	é	-5.23265	1.67095e-07	1
	Sialylation (NeuAc)	=α2,3-N-acetylneuraminic acids per nonfucosylated triantennary glycan	A3F0L			nonfucosylated	1.03417	0.185237	0.192585	0.961847	ê	-1.39861	0.16193	>0,999	0.194356	0.204104	0.952238	ê	-1.82544	0.0679345	0.194356	0.202512	0.959725	ê	-2.79051	0.00526253	1
	Sialylation (NeuAc)	=α2,3-N-acetylneuraminic acids per antenna-fucosylated triantennary glycan	A3FaL			antenna-fucosylated	0.914012	0.181102	0.164772	1.0991	é	-2.22007	0.026414	>0,999	0.189573	0.161992	1.17026	é	-2.67544	0.00746322	0.189573	0.171819	1.10333	é	-4.23425	2.2932e-05	1
	Sialylation (NeuAc)	=α2,3-N-acetylneuraminic acids per tetraantennary glycan	A4L		tetraantennary		0.531151	0.288672	0.288023	1.00225	é	-0.148713	0.88178	>0,999	0.281226	0.275724	1.01995	é	-0.606773	0.544001	0.281226	0.283242	0.992882	ê	-0.484837	0.627792	0
	Sialylation (NeuAc)	=α2,3-N-acetylneuraminic acids per fucosylated tetraantennary glycan	A4FL			fucosylated	0.603455	0.274911	0.27327	1.00601	é	-0.787824	0.4308	>0,999	0.26046	0.249482	1.044	é	-1.34412	0.17891	0.26046	0.25881	1.00638	é	-0.211892	0.832191	1
	Sialylation (NeuAc)	=α2,3-N-acetylneuraminic acids per nonfucosylated tetraantennary glycan	A4F0L			nonfucosylated	0.755294	0.306666	0.310326	0.988205	ê	-0.747105	0.455	>0,999	0.312459	0.316484	0.987283	ê	-0.719423	0.47188	0.312459	0.317631	0.983717	ê	-1.54071	0.123389	1
	General	=α2,6-linked N-acetylneuraminic acid sialylation per antenna across all glycan species	AE	α2,6-linked sialylation per antenna across all glycan species			0.986618	0.711528	0.685216	1.0384	é	-4.11262	3.91196e-05	0.00250365	0.705857	0.689565	1.02363	é	-2.48086	0.0131066	0.705857	0.689328	1.02398	é	-3.22866	0.00124373	1
	Sialylation (NeuAc)	=α2,6-N-acetylneuraminic acids per fucosylated glycan	AFE			fucosylated	1.18714	1.01787	0.931895	1.09225	é	-5.55903	2.7128e-08	1.73619e-06	1.01056	0.923146	1.09469	é	-4.98988	6.04169e-07	1.01056	0.951845	1.06168	é	-3.70272	0.0002133	1
	Sialylation (NeuAc)	=α2,6-N-acetylneuraminic acids per nonfucosylated glycan	AF0E			nonfucosylated	1.26812	1.88724	1.8512	1.01947	é	-4.47555	7.62152e-06	0.000487777	1.87024	1.85117	1.0103	é	-1.90225	0.0571388	1.87024	1.84187	1.0154	é	-3.99721	6.40922e-05	1
	Sialylation (NeuAc)	=α2,6-N-acetylneuraminic acids per diantennary glycan	A2E		diantennary		1.14469	0.780612	0.747085	1.04488	é	-5.00136	5.69287e-07	3.64343e-05	0.770614	0.752451	1.02414	é	-2.5167	0.0118459	0.770614	0.75423	1.02172	é	-3.04909	0.00229537	1
	Sialylation (NeuAc)	=α2,6-N-acetylneuraminic acids per fucosylated diantennary glycan	A2FE			fucosylated	0.930624	0.381374	0.34525	1.10463	é	-4.38526	1.15848e-05	0.000741426	0.376986	0.347956	1.08343	é	-2.95706	0.00310587	0.376986	0.357102	1.05568	é	-2.21589	0.0266993	1
	Sialylation (NeuAc)	=α2,6-N-acetylneuraminic acids per nonfucosylated diantennary glycan	A2F0E			nonfucosylated	0.980733	0.879751	0.868628	1.0128	é	-3.16192	0.00156733	0.100309	0.875332	0.871074	1.00489	é	-1.12394	0.261039	0.875332	0.866575	1.01011	é	-3.34358	0.000827042	1
	Sialylation (NeuAc)	=α2,6-N-acetylneuraminic acids per triantennary glycan	A3E		triantennary		1.12563	0.513468	0.48508	1.05852	é	-5.30232	1.14339e-07	7.3177e-06	0.511011	0.484864	1.05393	é	-4.11428	3.88385e-05	0.511011	0.489625	1.04368	é	-4.0044	6.21758e-05	1
	Sialylation (NeuAc)	=α2,6-N-acetylneuraminic acids per fucosylated triantennary glycan	A3FE			fucosylated	1.23025	0.432707	0.394333	1.09731	é	-5.56611	2.60489e-08	1.66713e-06	0.433327	0.390282	1.11029	é	-5.2459	1.55519e-07	0.433327	0.404083	1.07237	é	-4.6724	2.97707e-06	1
	Sialylation (NeuAc)	=α2,6-N-acetylneuraminic acids per nonfucosylated triantennary glycan	A3F0E			nonfucosylated	1.1466	0.603377	0.58501	1.0314	é	-4.37641	1.20651e-05	0.00077217	0.595627	0.58542	1.01744	é	-2.15315	0.0313069	0.595627	0.582221	1.02303	é	-3.42978	0.000604081	1
	Sialylation (NeuAc)	=α2,6-N-acetylneuraminic acids per tetraantennary glycan	A4E		tetraantennary		0.843955	0.285788	0.27935	1.02305	é	-1.56326	0.117993	>0,999	0.278298	0.266928	1.0426	é	-2.5167	0.0118459	0.278298	0.272976	1.0195	é	-1.41142	0.158122	1
	Sialylation (NeuAc)	=α2,6-N-acetylneuraminic acids per fucosylated tetraantennary glycan	A4FE			fucosylated	1.03482	0.203785	0.192311	1.05966	é	-3.4558	0.000548655	0.0351139	0.200243	0.184908	1.08293	é	-4.57512	4.7594e-06	0.200243	0.19066	1.05026	é	-3.99721	6.40922e-05	1
	Sialylation (NeuAc)	=α2,6-N-acetylneuraminic acids per nonfucosylated tetraantennary glycan	A4F0E			nonfucosylated	1.19044	0.404112	0.397566	1.01646	é	-3.26991	0.00107581	0.0688516	0.399278	0.394672	1.01167	é	-2.20947	0.0271416	0.399278	0.393078	1.01577	é	-3.44414	0.000572877	1
