# Supplementary material for: Serum N-glycome alterations in colorectal cancer associate with survival
Source: Oncotarget. 2018 Jul 17;9(55):30610–23. doi: 10.18632/oncotarget.25753 (PMC6078140; doi:10.18632/oncotarget.25753)
Supplement: Supplementary file 6 [file oncotarget-09-30610-s006.xlsx]

## Sheet: Sheet1
	Supplementary Table 5: Glycans associated with survival in colorectal cancer. Survival analyses were performed SPSS (Version 20, IBM) on all cases of the cohort to investigate which of the glycan alterations were associated with prognosis/survival in this CRC cohort. Of the 20 serum N-glycans aberrantly expressed in CRC patient serum, 12 were associated with overall survival. H = hexose; N = N-ac…
	Glycan	Alteration	Alteration	Cut-off		Overall survival (77 events)				Cancer specific survival (38 events)
		in	in	(percentile)		Cox regression				Cox regression
		CRC	bad		Univariate		Multivariate		Univariate		Multivariate
			prognosis				(adjusted for age)				(adjusted for age)
	Composition
					HR (CI)	p-value	HR (CI)	p-value	HR (CI)	p-value	HR (CI)	p-value
	H4N4E1	ê	ê	0.7	0,51 (0,29 - 0,89)	0.0176	0,46 (0,26 - 0,80)	0.0066	0,45 (0,20 - 1,03)	0.0596	0,43 (0,19 - 1,00)	0.0505
	H6N5F1E1L1	é	é	0.3	2,16 (1,23 - 3,80)	0.0073	2,04 (1,15 - 3,60)	0.0137	2,72 (1,14 - 6,53)	0.024	2,69 (1,12 - 6,47)	0.0262
	H6N5E3	é	é	0.6	1,79 (1,14 - 2,82)	0.011	1,67 (1,06 - 2,65)	0.0262	1,79 (0,94 - 3,39)	0.0723	1,76 (0,92 - 3,36)	0.0825
	H6N5F1E1L2	é	é	0.8	2,07 (1,26 - 3,41)	0.0038	2,15 (1,30 - 3,54)	0.0025	2,29 (1,15 - 4,55)	0.0178	2,31 (1,16 - 4,59)	0.0168
	H6N5F1E2L1	é	é	0.9	2,29 (1,23 - 4,27)	0.0084	2,37 (1,27 - 4,41)	0.0062	3,67 (1,73 - 7,79)	0.0006	3,71 (1,75 - 7,87)	0.0006
	H6N5F1E3	é	é	0.4	2,20 (1,33 - 3,64)	0.002	2,09 (1,26 - 3,47)	0.0039	1,98 (0,98 - 4,00)	0.0557	1,95 (0,96 - 3,96)	0.062
	H6N5F2E1L2	é	é	0.9	2,12 (1,14 - 3,94)	0.0166	2,20 (1,18 - 4,09)	0.0122	3,53 (1,67 - 7,49)	0.0009	3,57 (1,68 - 7,58)	0.0008
	H6N5F2E2L1	é	é	0.3	2,05 (1,18 - 3,56)	0.0106	2,06 (1,18 - 3,58)	0.01	3,50 (1,36 - 8,98)	0.0089	3,49 (1,36 - 8,95)	0.0091
	H7N6F1E1L2	é	é	0.6	1,79 (1,14 - 2,80)	0.0105	1,68 (1,07 - 2,65)	0.0228	2,03 (1,07 - 3,85)	0.0288	2,01 (1,05 - 3,82)	0.0327
	H9N8E1	é	é	0.9	2,23 (1,17 - 4,26)	0.0143	2,13 (1,11 - 4,08)	0.0213	3,79 (1,78 - 8,05)	0.0005	3,76 (1,77 - 7,99)	0.0005
	H7N6F1E2L1	é	é	0.8	2,07 (1,27 - 3,36)	0.003	1,91 (1,17 - 3,12)	0.0089	2,71 (1,40 - 5,24)	0.003	2,68 (1,37 - 5,21)	0.0036
	H7N6F1E2L2	é	é	0.5	1,98 (1,25 - 3,14)	0.0035	1,86 (1,17 - 2,97)	0.0084	2,62 (1,32 - 5,20)	0.0058	2,59 (1,30 - 5,17)	0.0066
